# Supplementary material for: Three-Dimensional Printed Filters Based on Poly(ethylene glycol) Diacrylate Hydrogels Doped with Silver Nanoparticles for Removing Hg(II) Ions from Water
Source: Polymers (Basel). 2024 Apr 10;16(8):1034. doi: 10.3390/polym16081034 (PMC11054970; doi:10.3390/polym16081034)
Supplement: Supplementary file 1 [file polymers-16-01034-s001.zip]

Archive with 1 entries (1 files):
- polymers-2868140-supplementary.pdf
